# Supplementary material for: Comprehensive Analysis of TRP Channel-Related Genes for Estimating the Immune Microenvironment, Prognosis, and Therapeutic Effect in Patients With Esophageal Squamous Cell Carcinoma
Source: Front Cell Dev Biol. 2022 Mar 4;10:820870. doi: 10.3389/fcell.2022.820870 (PMC8931688; doi:10.3389/fcell.2022.820870)
Supplement: Supplementary file 7 [file DataSheet1.xlsx]

## Sheet: 结果
Sample	TRPM6	HTR2C	PLA2G4A	ASIC4	MAPK14	PLCG2	SRC
ESCC 1	12.48	12.816	12.6164	12.361	10.324	10.752	11.232
ESCC 2	12.48	12.07	8.864	10.74	9.7602	11.061	9.862
ESCC 3	11.66	12.401	8.3271	11.189	9.728	10.662	10.276
ESCC 4	12.412	13.333	9.2515	12.036	10.022	12.464	10.962
ESCC 5	11.287	12.502	9.4945	12.405	9.798	11.044	10.316
ESCC 6	12.91	12.972	9.4288	11.26	10.465	11.361	11.034
ESCC 7	14.02	13.769	10.051	12.363	10.908	12.032	11.475
ESCC 8	13.171	13.06	12.428	12.119	10.119	12.837	10.341
ESCC 9	12.435	12.782	12.011	11.21	9.8277	11.708	10.53
ESCC 10	11.68	12.293	8.583	11.131	9.727	10.949	9.602
non-ESCC 1	11.886	8.553	8.678	11.165	9.535	10.337	10.473
non-ESCC 2	11.93	9.426	8.431	11.016	9.667	10.427	10.063
non-ESCC 3	10.732	11.769	8.599	11.101	9.014	10.284	9.2559
non-ESCC 4	11.749	10.324	8.229	11.038	9.417	10.611	10.107
non-ESCC 5	10.751	10.333	8.331	11.439	9.281	10.519	10.479
non-ESCC 6	12.222	10.456	9.053	10.969	9.566	10.874	9.2017
non-ESCC 7	12.45	10.595	8.313	11.47	9.423	10.586	9.2462
non-ESCC 8	11.699	10.191	9.537	10.559	9.312	11.27	9.491
non-ESCC 9	12.203	12.523	8.677	11.043	9.492	10.885	10.637
non-ESCC 10	11.5217	12.0362	8.73837	11.351	9.04384	10.9853	10.9295
risk score = (-0.498711399 × TRPM6 expression) + (-0.15894075 × HTR2C expression) + (-0.217314244 × PLA2G4A expression) + (-0.690911672 × ASIC4 expression) + (-0.949344105 × MAPK14 expression) + (-0.699670637 × PLCG2 expression) + (0.673798617 × SRC expression).

## Sheet: 引物
Gene	forward primer	reverse primer
TRPM6	5'‐TGCAGTGGTTATAGCGATCCT‐3'	5'‐CCTTGTCTTCGCACTCTTATCC‐3'
HTR2C	5'‐TTCGCCGACGTAGCCATAGA‐3'	5'‐CGTCCCAGTACAGGTCCCT‐3'
PLA2G4A	5'‐AGACTCCGCATCGCAAAGG‐3'	5'‐TCACCACGTTGTTGTCAAGGG‐3'
ASIC4	5'‐CGAGCGCAGATCCCTGTTTAT‐3'	5'‐CTCGGGCCATATTGCCAGTAT‐3'
MAPK14	5'‐ACTACACCGAGGAAATGGGCT‐3'	5'‐CCCACAATGCCAGTTAAGAAGA‐3'
PLCG2	5'‐GCAACCGCCATTCTGCTAC‐3'	5'‐CTCCCCTATGAGCACCACTC‐3'
SRC	5'‐GCTCCGGTTTTGGGGTATCTG‐3'	5'‐GCGTTGATGTGAGGTTCCAG‐3'
GAPDH	5'‐ACAACTTTGGTATCGTGGAAGG‐3'	5'‐GCCATCACGCCACAGTTTC‐3'
